# Supplementary material for: The Impact of COVID-19 on the Lifestyles of University Students: A Spanish Online Survey
Source: Healthcare (Basel). 2022 Feb 5;10(2):309. doi: 10.3390/healthcare10020309 (PMC8871949; doi:10.3390/healthcare10020309)
Supplement: Supplementary file 1 [file healthcare-10-00309-s001.zip]

Archive with 1 entries (1 files):
- healthcare-1581851-supplementary.pdf
